# Supplementary material for: Maternal Oxidative Balance Score during Pregnancy and Congenital Heart Defects
Source: Nutrients. 2024 Jun 11;16(12):1825. doi: 10.3390/nu16121825 (PMC11206902; doi:10.3390/nu16121825)
Supplement: Supplementary file 1 [file nutrients-16-01825-s001.zip]

Archive with 1 entries (1 files):
- nutrients-2979922-supplementary.pdf
